# Supplementary material for: Human Retinal Organoid Model of Ocular Toxoplasmosis
Source: Pathogens. 2025 Mar 14;14(3):286. doi: 10.3390/pathogens14030286 (PMC11945118; doi:10.3390/pathogens14030286)
Supplement: Supplementary file 1 [file pathogens-14-00286-s001.zip]

Archive with 1 entries (1 files):
- pathogens-3496051-supplementary.pdf
